# Supplementary material for: Diffusiophoresis of a Nonionic Micelle in Salt Gradients; Roles of Preferential Hydration and Salt-Induced Surfactant Aggregation
Source: Int J Mol Sci. 2022 Nov 8;23(22):13710. doi: 10.3390/ijms232213710 (PMC9696892; doi:10.3390/ijms232213710)
Supplement: Supplementary file 1 [file ijms-23-13710-s001.zip]

Archive with 1 entries (1 files):
- ijms-1993940-supplementary.pdf
